# Supplementary material for: Molecular Control of Flower Colour Change in Angiosperms
Source: Plants (Basel). 2025 Jul 15;14(14):2185. doi: 10.3390/plants14142185 (PMC12299958; doi:10.3390/plants14142185)
Supplement: Supplementary file 1 [file plants-14-02185-s001.zip]

Archive with 1 entries (1 files):
- plants-3703510-supplementary.pdf
